# Supplementary material for: Are the Organellar Genomes Useful for Fine Scale Population Structure Analysis of Endangered Plants?—A Case Study of Pulsatilla patens (L.) Mill
Source: Genes (Basel). 2022 Dec 25;14(1):67. doi: 10.3390/genes14010067 (PMC9859050; doi:10.3390/genes14010067)
Supplement: Supplementary file 1 [file genes-14-00067-s001.zip]

Archive with 1 entries (1 files):
- SupplementaryPulsatilla.xlsx
