# Supplementary material for: Are the Organellar Genomes Useful for Fine Scale Population Structure Analysis of Endangered Plants?—A Case Study of Pulsatilla patens (L.) Mill
Source: Genes (Basel). 2022 Dec 25;14(1):67. doi: 10.3390/genes14010067 (PMC9859050; doi:10.3390/genes14010067)
Supplement: Supplementary file 1 [file genes-14-00067-s001.zip › SupplementaryPulsatilla.xlsx]

## Sheet: Suplementary Table 1
Supplementary Table S1. Number of SNP and InDels detected in chloroplast genome in analysed population.
Number	Start position	Location	Polymorphism type	Details	Sample
1	32087	rps4 - rps16	SNP	C/T	P9-121, P9-133
2	32185	rps4 - rps16	indel	A/-	P8- 197, P8-173
3	32187	rps4 - rps16	SNP	C/A	P8- 197, P8- 206, P8-173, P4-103, P4-105, P4-106
4	32219	rps4 - rps16	SNP	T/A	P9-121, P9-133
5	32220	rps4 - rps16	SNP	A/T	P9-121, P9-133
6	32222	rps4 - rps16	indel	TATA/-	P9-121, P9-133
7	32233	rps4 - rps16	SNP	T/A	P9-121, P9-133
8	32246	rps4 - rps16	indel	TATATAAAAAATATAT/-	P9-121, P9-133
9	32299	rps4 - rps16	indel	-/AATT	P9-121, P9-133
10	32310	rps4 - rps16	SNP	T/C	P9-121, P9-133
11	32327	rps4 - rps16	indel	TATA/-	P9-121, P9-133
12	32365	rps4 - rps16	indel	TATAAATATAGAAATAGAAAAAAATAGATTATAA/-	P9-122
13	32950	rps16 (intron)	indel	-/TTTGTA	P9-121, P9-133
14	32958	rps16 (intron)	SNP	G/T	P9-121, P9-133
15	32959	rps16 (intron)	SNP	A/G	P9-121, P9-133
16	32962	rps16 (intron)	SNP	T/A	P9-121, P9-133
17	33346	rps16 (intron)	indel	A/-	P15-124
18	34310	rps16 - trnK-UUU	SNP	G/C	P15-121, P15-123, P9-120, P9-122, P13- 1, P13- 2, P13- 3
19	34343	rps16 - trnK-UUU	indel	-/ATAAATAT	P8- 197, P8-173
20	34375	rps16 - trnK-UUU	SNP	T/A	P9-121, P9-133
21	34917	trnK-UUU (intron)	SNP	G/T	P9-121, P9-133
22	35669	matK	SNP	C/G	P9-121, P9-133
23	37253	trnK-UUU - psbA	indel	TATATTTAA/-	P9-121, P9-133
24	37281	trnK-UUU - psbA	indel	T/-	P9-121, P9-133
25	39980	psbK - psbI	indel	-/TATAG	P4-106
26	40272	psbI - trnS-GGA	indel	T/-	P9-121, P9-133
27	41113	trnS-GGA - ycf3	SNP	T/C	P9-121, P9-133
28	41177	trnS-GGA - ycf3	SNP	C/A	P9-122
29	41389	ycf3	SNP	C/A	P9-121, P9-133
30	42020	ycf3 (intron)	SNP	G/A	P8- 197, P8-173
31	43526	ycf3 - psaA	SNP	T/A	P15-124
32	43528	ycf3 - psaA	indel	AATCTC/-	P15-124
33	43933	ycf3 - psaA	SNP	C/T	P9-121, P9-133
34	47998	psaB	SNP	A/G	P9-121, P9-133
35	48649	rps14	SNP	G/T	P9-121, P9-133
36	49546	trnG-GCC - psbZ	indel	-/ACACAA	P9-121, P9-133
37	49794	trnG-GCC - psbZ	indel	A/-	P9-121, P9-133
38	50113	psbZ - trnS-UGA	indel	ATCAT /-	P9-121, P9-133
39	53713	psbD - trnT-GGU	indel	-/ATAG	P9-121, P9-133
40	54276	psbD - trnT-GGU	indel	TATAACTATCTCATTATATTTA/-	P9-121, P9-133
41	54336	psbD - trnT-GGU	indel	TATATATAATC/-	P9-121, P9-133
42	54387	psbD - trnT-GGU	indel	-/A	P9-121, P9-133
43	54739	trnT-GGU - trnE-UUC	indel	-/AGATCCAAGATAAATTGAAAT	P9-121, P9-133
44	54857	trnT-GGU - trnE-UUC	indel	A/-	P15-121, P15-123, P9-120, P9-122, P13- 1, P13- 2, P13- 3
45	55527	trnY-GUA - trnD-GUC	indel	TTAATATTAATAATACT/-	P9-121, P9-133
46	55544	trnY-GUA - trnD-GUC	indel	-/TTAATATTAATAATACT	P9-120
47	55597	trnY-GUA - trnD-GUC	indel	ATTAA/-	P9-121, P9-133
48	55623	trnY-GUA - trnD-GUC	indel	-/T	P9-121, P9-133
49	55624	trnY-GUA - trnD-GUC	indel	T/-	P4-103, P4-105
50	58666	petN - trnC-GCA	indel	ATTGAAT/-	P9-133
51	66338	rpoC1 - rpoC2	SNP	T/G	P9-121, P9-133
52	69433	rpoC2	SNP	A/G	P9-121, P9-133
53	71592	rps2 - atpI	SNP	A/G	P9-121, P9-133
54	72623	atpI - atpH	indel	A/-	P9-121, P9-133
55	74222	atpH - atpF	indel	A/-	P9-121, P9-133
56	77109	atpA	SNP	A/G	P9-121, P9-133
57	78599	trnR-UCU - trnS-GCU	SNP	T/G	P9-121, P9-133
58	80448	trnS-GCU - trnF-GAA	indel	-/AAAGATTA	P9-121, P9-133
59	80889	trnS-GCU - trnF-GAA	SNP	C/T	P9-121
60	80987	trnS-GCU - trnF-GAA	indel	-/ATTTA	P9-121, P9-133
61	83558	ndhC - trnV-UAC	indel	-/T	P15-121, P15-123, P9-120, P9-122, P13- 1, P13- 2, P13- 3
62	83644	ndhC - trnV-UAC	indel	ATAAT/-	P9-121, P9-133
63	84130	ndhC - trnV-UAC	SNP	T/G	P9-121, P9-133
64	84334	ndhC - trnV-UAC	indel	GTATAT/-	P13- 1
65	84354	ndhC - trnV-UAC	indel	A/-	P9-121, P9-133
66	84355	ndhC - trnV-UAC	indel	A/-	P9-133
67	84729	trnV-UAC (intron)	SNP	G/T	P8- 197, P8- 206, P8-173, P4-103, P4-105, P4-106
68	85433	trnM-CAU - atpE	indel	TTTTCTTAC/-	P9-121, P9-133
69	85568	trnM-CAU - atpE	SNP	T/A	P9-121, P9-133
70	85569	trnM-CAU - atpE	SNP	C/T	P9-121, P9-133
71	85570	trnM-CAU - atpE	SNP	T/A	P9-121, P9-133
72	85577	trnM-CAU - atpE	indel	T/-	P9-121, P9-133
73	87006	atpB	SNP	G/A	P9-121, P9-133
74	87670	atpB - rbcL	SNP	T/G	P9-121
75	88098	atpB - rbcL	indel	-/ATTTATCTATTTACTTTACTATT	P9-121, P9-133
76	92410	accD - psaI	indel	-/A	P9-121, P9-133
77	92550	accD - psaI	SNP	A/T	P8- 206
78	93198	psaI - ycf4	indel	-/A	P9-121, P9-133
79	95663	petA	SNP	C/T	P9-121, P9-133
80	99049	petL - petG	SNP	T/A	P15-121, P15-123, P9-120, P9-122, P13- 1, P13- 2, P13- 3
81	99779	trnP-UGG - psaJ	indel	AATAT/-	P9-133
82	100362	psaJ - rps18	SNP	C/A	P9-121, P9-133
83	100440	psaJ - rps18	indel	-/TCATCGTATTACTTATATTCTCT	P9-121, P9-133
84	100628	psaJ - rps18	indel	-T/GG	P9-121, P9-133
85	100902	psaJ - rps18	indel	-/AAAATATA	P9-133
86	101494	rps18 - rpl20	indel	-/AATAAATTTTTACTTAAATTTTACTTA	P9-120
87	101549	rps18 - rpl20	indel	A/-	P9-121, P9-133
88	101560	rps18 - rpl20	indel	AATA/-	P9-121, P9-133
89	101564	rps18 - rpl20	indel	-/AAAT	P4-106
90	103444	clpP (intron)	indel	ATAT/-	P9-121, P9-133
91	103729	clpP (intron)	indel	A/-	P8- 206, P15-124
92	104562	clpP (intron)	indel	-/T	P9-121
93	104598	clpP (intron)	indel	TAAACT/-	P9-121, P9-133
94	110380	petB - rpoA	indel	-/T	P9-121, P9-133
95	127311	trnL-CAA - ndhB	indel	-/ATATA	P15-124
96	132003	rps7 - trnV-GAC	indel	-/ACTTATTTTTTTTTT	P9-121, P9-133
97	148814	rps15 - ndhH	indel	AATAAAAT/-	P9-121, P9-133
98	148822	rps15 - ndhH	indel	AAAT/-	P8- 197, P8- 206, P8-173, P4-103, P4-105, P4-106, P9-121, P9-133
99	148826	rps15 - ndhH	indel	-/AAAATA	P13- 1
100	148832	rps15 - ndhH	indel	A/-	P8- 197, P8- 206, P8-173, P4-103, P4-105, P4-106, P9-121, P9-133
101	148833	rps15 - ndhH	indel	A/-	P9-121, P9-133
102	148862	rps15 - ndhH	indel	-/ATATATAATATAAAAAATAA	P8- 197, P8-173
103	150805	ndhA (intron)	indel	T/-	P9-121, P9-133
104	150867	ndhA (intron)	indel	-/T	P4-106
105	150952	ndhA (intron)	SNP	T/C	P9-121, P9-133
106	125282	ndhA (intron)	indel	-/GAAGTAATCCTTTATTTATTTTTTATTT	P9-121, P9-133
107	154487	psaC - ndhD	SNP	A/T	P8- 197, P8-173, P15-124, P9-121, P9-133
108	156046	ndhD - ccsA	indel	-/T	P9-120
109	156067	ndhD - ccsA	indel	TAATTA/-	P8- 206
110	156079	ndhD - ccsA	indel	ACAATTT/-	P9-121, P9-133
111	156234	ndhD - ccsA	indel	ATATATTA/-	P9-121, P9-133
112	156316	ndhD - ccsA	SNP	T/A	P9-121, P9-133
113	156317	ndhD - ccsA	SNP	T/A	P9-121, P9-133
114	156319	ndhD - ccsA	SNP	T/G	P9-121, P9-133
115	156323	ndhD - ccsA	SNP	T/A	P9-121, P9-133
116	156325	ndhD - ccsA	SNP	T/A	P9-121, P9-133
117	156326	ndhD - ccsA	SNP	A/G	P9-121, P9-133
118	156327	ndhD - ccsA	SNP	C/T	P9-121, P9-133
119	156329	ndhD - ccsA	indel	TTA/-	P9-121, P9-133
120	156333	ndhD - ccsA	indel	-/T	P8- 197, P8- 206, P8-173, P4-103, P4-105, P4-106
121	156333	ndhD - ccsA	indel	-/A	P9-121, P9-133
122	156334	ndhD - ccsA	indel	TA/-	P15-121, P15-123, P9-120, P9-122, P13- 1, P13- 2, P13- 3
123	156336	ndhD - ccsA	indel	-/T	P8- 197, P8- 206, P8-173, P4-103, P4-105, P4-106
124	156336	ndhD - ccsA	indel	-/A	P9-121, P9-133
125	156337	ndhD - ccsA	indel	A/-	P15-121, P15-123, P9-120, P9-122, P13- 1, P13- 2, P13- 3
126	156338	ndhD - ccsA	indel	-/C	P8- 197, P8- 206, P8-173, P4-103, P4-105, P4-106
127	156338	ndhD - ccsA	indel	-/A	P9-121, P9-133
128	156339	ndhD - ccsA	indel	T/-	P15-121, P15-123, P9-120, P9-122, P13- 1, P13- 2, P13- 3
129	156340	ndhD - ccsA	indel	-/TT	P8- 197, P8- 206, P8-173, P4-103, P4-105, P4-106
130	156340	ndhD - ccsA	indel	-/AA	P9-121, P9-133
131	156357	ndhD - ccsA	indel	TAAT/-	P9-121, P9-133
132	156367	ndhD - ccsA	indel	A/-	P9-121, P9-133
133	156432	ndhD - ccsA	SNP	T/A	P8- 197, P8-173, P9-121, P9-133
134	156433	ndhD - ccsA	SNP	T/G	P8- 197, P8-173, P9-121, P9-133
135	156434	ndhD - ccsA	SNP	A/T	P8- 197, P8-173, P9-121, P9-133
136	156436	ndhD - ccsA	SNP	T/A	P8- 197, P8-173, P9-121, P9-133
137	156437	ndhD - ccsA	SNP	T/A	P8- 197, P8-173, P9-121, P9-133
138	156439	ndhD - ccsA	SNP	A/T	P8- 197, P8-173, P9-121, P9-133
139	156440	ndhD - ccsA	SNP	C/A	P8- 197, P8-173, P9-121, P9-133
140	156441	ndhD - ccsA	SNP	T/A	P8- 197, P8-173, P9-121, P9-133
141	156628	ccsA	indel	AGAAGCCACAATTGC/-	P9-121, P9-133
142	157540	ccsA - trnL-UAG	SNP	A/G	P9-121, P9-133
143	158081	trnL-UAG - ndhF	indel	-/T	P9-121, P9-133
144	158737	trnL-UAG - ndhF	SNP	A/T	P9-121, P9-133
145	158738	trnL-UAG - ndhF	SNP	A/T	P9-121, P9-133
146	158894	trnL-UAG - ndhF	indel	A/-	P15-124, P9-133
147	158960	trnL-UAG - ndhF	indel	-/A	P8- 197, P8-173, P9-121, P9-133
148	159007	trnL-UAG - ndhF	SNP	T/G	P9-121, P9-133
149	159384	trnL-UAG - ndhF	SNP	T/C	P9-121, P9-133
150	159561	trnL-UAG - ndhF	indel	-/ATATT	P15-121, P15-123, P9-120, P9-122, P13- 1, P13- 2, P13- 3
151	159671	trnL-UAG - ndhF	SNP	A/T	P9-121, P9-133
152	159672	trnL-UAG - ndhF	indel	-/ATATATATAA	P8- 206
153	159733	trnL-UAG - ndhF	SNP	G/T	P8- 197, P8-173
154	160552	ndhF	SNP	C/T	P9-121, P9-133
155	161826	ndhF	SNP	C/A	P9-121, P9-133
156	162062	ndhF - ycf1 (end)	indel	-/AAAGT	P9-121, P9-133
157	162082	ndhF - ycf1 (end)	indel	-/TATTTATAAAGTAAATACATATAAGCATAAGTATTTATTTTTAATCAAAAGTAAATACATAT	P4-103, P4-105
158	162164	ndhF - ycf1 (end)	indel	-/ATTATC	P9-121, P9-133
159	162164	ndhF - ycf1 (end)	indel	-/ACCATC	P4-106
160	162170	ndhF - ycf1 (end)	indel	-/ATAAGCA	P15-124

## Sheet: Suplementary Table 2
Supplementary Table S2. Number of SNP detected in chloroplast and mitochondrial CDS.
Chloroplast
Number	Gene	Type	Change
1	matK	NS	Ile – Met
2	rps14	NS	Gln – His
3	atpA	NS	Asn – Ser
4	ndhF	NS	Thr – Lys
5	ycf3	S	Arg – Arg
6	psaB	S	Ala – Ala
7	rpoC2	S	Leu – Leu
8	atpB	S	Ala – Ala
9	petA	S	Ser – Ser
10	ndhF	S	Pro – Pro
Mitochondrial
Number	Gene	Type	Change
1	rps4	NS	Gln – Lys

## Sheet: Suplementary Table 3
Supplementary Table S3. Mutation frequency in particular regions in chloroplast genome (gray shaded lines are introns; blue exons; orange introns and exons).
Region	Start	End	bp	mutations	SNPs	mutations per bp	SNPs per bp
rps4 - rps16	31780	32587	807	12	6	0.0148699	0.00743494
rps16 (intron)	32558	33687	1129	5	3	0.0044287	0.00265722
rps16 - trnK-UUU	33716	34596	880	3	2	0.00340909	0.00227273
trnK-UUU (intron)	34569	37204	2635	1	1	0.000379507	0.000379507
matK	35382	36909	1527	1	1	0.000654879	0.000654879
trnK-UUU - psbA	37204	37503	299	2	0	0.00668896	0
psbK - psbI	39683	40114	431	1	0	0.00232019	0
psbI - trnS-GGA	40225	40448	223	1	0	0.0044843	0
trnS-GGA - ycf3	40449	41272	823	2	2	0.00243013	0.00243013
ycf3 (1 SNP in exon, 1 SNP in intron)	41272	43262	1990	2	2	0.00100503	0.00100503
ycf3 - psaA	43262	43983	721	3	2	0.00416089	0.00277393
psaB	46262	48467	2205	1	1	0.000453515	0.000453515
rps14	48596	48899	303	1	1	0.00330033	0.00330033
trnG-GCC - psbZ	49411	49816	405	2	0	0.00493827	0
psbZ - trnS-UGA	50005	50381	376	1	0	0.00265957	0
psbD - trnT-GGU	53096	54448	1352	4	0	0.00295858	0
trnT-GGU - trnE-UUC	54520	55223	703	2	0	0.00284495	0
trnY-GUA - trnD-GUC	55441	55946	505	5	0	0.00990099	0
petN - trnC-GCA	58547	59031	484	1	0	0.00206612	0
rpoC1 - rpoC2	66267	66434	167	1	1	0.00598802	0.00598802
rpoC2	66434	70586	4152	1	1	0.000240848	0.000240848
rps2 - atpI	71488	71713	225	1	1	0.00444444	0.00444444
atpI - atpH	72457	73596	1139	1	0	0.000877963	0
atpH - atpF	73842	74327	485	1	0	0.00206186	0
atpA	75710	77234	1524	1	1	0.000656168	0.000656168
trnR-UCU - trnS-GCU	77442	79425	1983	1	1	0.000504286	0.000504286
trnS-GCU - trnF-GAA	79513	81180	1667	3	1	0.00179964	0.00059988
ndhC - trnV-UAC	83326	84419	1093	6	1	0.00548948	0.000914913
trnV-UAC (intron)	84419	85079	660	1	1	0.00151515	0.00151515
trnM-CAU - atpE	85332	85636	304	5	3	0.0164474	0.00986842
atpB	86031	87534	1503	1	1	0.000665336	0.000665336
atpB - rbcL	87534	89852	2318	2	1	0.000862813	0.000431406
accD - psaI	91998	92690	692	2	1	0.00289017	0.00144509
psaI - ycf4	92691	93287	596	1	0	0.00167785	0
petA	95349	96318	969	1	1	0.00103199	0.00103199
petL - petG	98872	99067	195	1	1	0.00512821	0.00512821
trnP-UGG - psaJ	99639	100016	377	1	0	0.00265252	0
psaJ - rps18	100151	101011	860	4	1	0.00465116	0.00116279
rps18 - rpl20	101012	101686	674	4	0	0.00593472	0
clpP (intron)	103134	105248	2114	4	0	0.00189215	0
petB - rpoA	109590	111219	1629	1	0	0.000613874	0
trnL-CAA - ndhB	127145	128465	1320	1	0	0.000757576	0
rps7 - trnV-GAC	130740	133538	2798	1	0	0.000357398	0
rps15 - ndhH	148787	148971	184	6	0	0.0326087	0
ndhA (intron)	150154	152125	1971	4	1	0.00202943	0.000507357
psaC - ndhD	154413	154543	130	1	1	0.00769231	0.00769231
ndhD - ccsA	156046	156546	500	33	15	0.066	0.03
ccsA	156532	157507	975	1	0	0.00102564	0
ccsA - trnL-UAG	157507	157614	107	1	1	0.00934579	0.00934579
trnL-UAG - ndhF	157694	159773	2079	11	6	0.00529101	0.002886
ndhF	159773	162041	2268	2	2	0.000881834	0.000881834
ndhF - ycf1 (end)	162041	162242	201	5	0	0.0248756	0
				160	64

## Sheet: Suplementary Table 4
Supplementary Table S4. Number of SNP and InDels detected in mitogenome per population.
Number	Population	Sample	Frequency in population (%)	Position (bp)	Location	Polymorphism type	Details
	P4- Kopna Góra
1	chMt1	P4- 103, P4- 105	66	27227	mttB gene – ccmC gene	indel	GCC/-TA
2		P4- 103	33	109307	trnQ(uug) gene – trnG(gcc) gene	indel	GCC/-TA
3	chMt2	P4- 105	33	59654	trnH(gug) gene – trnP(ugg) gene	indel	GGC/TA-
4		P4- 103, P4- 105, P4- 106	100	71962	nad7 (intron)	indel	GGC/TA-
5	chMt3	P4- 106	33	4214	rps4 CDS (exon)	SNP	C/A
6		P4- 103, P4- 105	66	30027	nad2 (intron)	indel	TAAT/-
7		P4- 103, P4- 105	66	30033	nad2 (intron)	SNP	G/C
8		P4- 103, P4- 105	66	30037	nad2 (intron)	indel	-/TATATATAAAGGC
9		P4- 103	33	30050	nad2 (intron)	indel	-/TA
10		P4- 105	33	30050	nad2 (intron)	indel	-/GGC
Number	Population	Sample	Frequency in population (%)	Position (bp)	Location	Polymorphism type	Details
	P8- Kopytkowo
1	chMt1	P8- 173	33	8764	cox2 (intron)	indel	GGC/TA-
2		P8- 206	33	17168	rps19 gene – mttB gene	indel	GGC/TA-
3		P8- 206	33	27227	mttB gene – ccmC gene	indel	GCC/-TA
4		P8- 206, P8- 173	66	109307	trnQ(uug) gene – trnG(gcc) gene	indel	GCC/-TA
5		P8- 206	33	167288	rpl2 gene – koniec	SNP	A/C
6		P8- 206	33	167297	rpl2 gene – koniec	SNP	A/C
7	chMt2	P8- 206, P8- 173	66	58868	trnH(gug) gene – trnP(ugg) gene	indel	GCC/-TA
8		P8- 197	33	59654	trnH(gug) gene – trnP(ugg) gene	indel	GGC/TA-
9		P8- 197, P8- 206	66	71962	nad7 (intron)	indel	GGC/TA-
10	chMt3	P8- 197, P8- 173	66	4214	rps4 CDS (exon)	SNP	C/A
11		P8- 206	33	30247	nad2 (intron)	indel	GGC/TA-
Number	Population	Sample	Frequency in population (%)	Position (bp)	Location	Polymorphism type	Details
Bemowo Piskie (P9)
1	chMt1	P9- 121, P9- 133	50	1828	start – nad6	indel	-/AAAG
2		P9- 120	25	17168	rps19 gene – mttB gene	indel	GGC/TA-
3		P9- 121, P9- 133	50	22156	rps19 gene – mttB gene	SNP	C/A
4		P9- 121, P9- 133	50	72845	rrn26 gene – trnfM(cau) gene	indel	-/GGGCG
5		P9- 133	25	110241	trnG(gcc) gene – trnK(uuu) gene	SNP	GC/TA
6	chMt2	P9- 121, P9- 133	50	30884	reverse transcriptase – cob gene	SNP	C/A
7		P9- 120	25	58868	trnH(gug) gene – trnP(ugg) gene	indel	GCC/-TA
8		P9- 120, P9- 122	50	63603	rps 12 gene – transposon polyprotein	indel	-/CAGC
9	chMt3	P9-121, P9- 133	50	4214	rps4 CDS (exon)	SNP	C/A
Number	Population	Sample	Frequency in population (%)	Position (bp)	Location	Polymorphism type	Details
	P13- (P13)
1	chMt1	P13- 1R, P13- 2R, P13- 3R	100	63603	rps 12 gene – transposon polyprotein	indel	-/CAGC
Number	Population	Sample	Frequency in population (%)	Position (bp)	Location	Polymorphism type	Details
	P15- (P15)
1	chMt1	P15- 124	33	17168	rps19 gene – mttB gene	indel	GGC/TA-
2		P15- 124	33	27227	mttB gene – ccmC gene	indel	GCC/-TA
3	chMt2	P15- 124	33	59654	trnH(gug) gene – trnP(ugg) gene	indel	GGC/TA-
4		P15- 121, P15- 123	66	63603	rps 12 gene – transposon polyprotein	indel	-/CAGC
5		P15- 124	33	104904	nad9 gene – rps13 gene	indel	-/GTATT
6	chMt3	P15- 124	33	30247	nad2 (intron)	indel	GGC/TA-
	chMt1	chMt2	chMt3
	167614 bp	126020 bp	38090 bp

## Sheet: Arkusz7
Supplementary table S2. Number of SNP and InDels detected in mitochondrial genome.
Number	Position	Location	Polymorphism Type	Details	Sample
	chMt1
1	1828	start – nad6	indel	-/AAAG	Orzysz 121, Orzysz 133
2	8764	cox2 (intron)	indel	GGC/TA-	Biebrza 173
3	17168	rps19 – mttB	indel	GGC/TA-	Kopytkowo 206, Zabiele 124, Orzysz 120
4	22156	rps19 – mttB	SNP	C/A	Orzysz 121, Orzysz 133
5	27227	mttB – ccmC	indel	GCC/-TA	Kopytkowo 206, Kopna Góra 103, Kopna Góra 105, Zabiele 124
6	72845	rrn26 – trnfM(cau)	indel	-/GGGCG	Orzysz 121, Orzysz 133
7	109307	trnQ(uug) – trnG(gcc)	indel	GCC/-TA	Kopytkowo 206, Biebrza 173, Kopna Góra 103
8	110241	trnG(gcc) – trnK(uuu)	SNP	G/T	Orzysz 133
9	110242	trnG(gcc) – trnK(uuu)	SNP	C/A	Orzysz 133
10	167288	rpl2 – end	SNP	A/C	Kopytkowo 206
11	167297	rpl2 – end	SNP	A/C	Kopytkowo 206
Chromosome lenght	167614 bp
	chMt2
Number	Position	Location	Polymorphism Type	Details	Sample
1	30884	reverse transcriptase – cob	SNP	C/A	Orzysz 121, Orzysz 133
2	58868	trnH(gug) – trnP(ugg)	indel	GCC/-TA	Kopytkowo 206, Biebrza 173, Orzysz 120
3	59654	trnH(gug) – trnP(ugg)	indel	GGC/TA-	Kopytkowo 197, Kopna Góra 105, Zabiele 124
4	63603	rps 12 – transposon polyprotein	indel	-/CAGC	Zabiele 121, Zabiele 123, Orzysz 120, Orzysz 122, Rudne 1, Rudne 2, Rudne 3
5	71962	nad7 (intron)	indel	GGC/TA-	Kopytkowo 197, Kopytkowo 206, Kopna Góra 103, Kopna Góra 105, Kopna Góra 106
6	104904	nad9 – rps13	indel	-/GTATT	Zabiele 124
Chromosome lenght	126020 bp
	chMt3
Number	Position	Location	Polymorphism Type	Details	Sample
1	4214	rps4	SNP	C/A	Kopytkowo 197, Biebrza 173, Kopna Góra 106, Orzysz 121, Orzysz 133
2	30027	nad2 (intron)	indel	TAAT/-	Kopna Góra 103, Kopna Góra 105
3	30033	nad2 (intron)	SNP	G/C	Kopna Góra 103, Kopna Góra 105
4	30037	nad2 (intron)	indel	-/TATATATAAAGGC	Kopna Góra 103, Kopna Góra 105
5	30050	nad2 (intron)	indel	-/TA	Kopna Góra 103
6	30050	nad2 (intron)	indel	-/GGC	Kopna Góra 105
7	30247	nad2 (intron)	indel	GGC/TA-	Kopytkowo 206, Zabiele 124
Chromosome lenght	38090 bp
